# Supplementary material for: Structural and compositional differences in gallery and spiny forests of Southern Madagascar: Implications for conservation of lemur and tree species
Source: PLoS One. 2024 Aug 29;19(8):e0307907. doi: 10.1371/journal.pone.0307907 (PMC11361438; doi:10.1371/journal.pone.0307907)
Supplement: S1 Table — Plots are classified by forest type and forest site. (XLSX) [file pone.0307907.s012.xlsx]

## Sheet: Hoja1
Forest type	Forest site	Plot number (map)	Plot code	Decimal latitude	Decimal longitude
Gallery	Anaramalangy	1	ANAR1	25.0047	-46.3168
Gallery	Anaramalangy	2	ANAR2	25.0057	-46.3162
Gallery	Anaramalangy	3	ANAR3	24.9992	-46.3207
Gallery	Anaramalangy	4	ANAR4	25.0015	-46.3199
Gallery	Anaramalangy	5	ANAR5	25.0034	-46.3194
Gallery	Anaramalangy	6	ANAR6	25.0063	-46.3194
Gallery	Anaramalangy	7	ANAR7	25.0078	-46.3174
Gallery	Anaramalangy	8	ANAR8	25.0096	-46.3162
Gallery	Anaramalangy	9	ANAR9	25.0083	-46.3158
Gallery	Anaramalangy	10	ANAR10	25.0069	-46.3171
Gallery	Ankoba	11	ANK7	25.0017	-46.299
Gallery	Ankoba	12	ANK8	25.0017	-46.299
Gallery	Ankoba	13	ANK9	25.002	-46.2975
Gallery	Ankoba	14	ANK10	25.0029	-46.2987
Gallery	Ankoba	15	ANK11	24.9999	-46.2979
Gallery	Ankoba	16	ANK12	25.0017	-46.299
Gallery	Ankoba	17	ANK13	25.0021	-46.2998
Gallery	Ankoba	18	ANK14	25.0037	-46.299
Gallery	Ankoba	19	ANK15	25.0026	-46.3007
Gallery	Ankoba	20	ANK16	25.0031	-46.3009
Gallery	Malaza	21	M6	25.0095	-46.3075
Gallery	Malaza	22	M7	25.0075	-46.3113
Gallery	Malaza	23	M8	25.0058	-46.3119
Gallery	Malaza	24	M9	25.0066	-46.3087
Gallery	Malaza	25	M10	25.0064	-46.3065
Gallery	Malaza	26	M11	25.0063	-46.3054
Gallery	Malaza	27	M12	25.0079	-46.3051
Gallery	Malaza	28	M13	25.009	-46.3047
Gallery	Malaza	29	M14	25.0088	-46.3056
Gallery	Malaza	30	M15	25.0088	-46.3056
Gallery	Malaza	31	M16	25.0088	-46.3056
Gallery	Malaza	32	M17	25.0138	-46.3062
Gallery	Malaza	33	M18	25.0163	-46.3074
Gallery	Bealoka	34	B1	24.9598	-46.2688
Spiny	Anefitany	35	AF6	25.0218	-46.3051
Spiny	Ananalava	36	ANLA1	25.0279	-46.3027
Spiny	Ananalava	37	ANLA2	24.9296	-46.2203
Spiny	Andalandimy	38	AND1	24.9839	-46.232
Spiny	Anjanpolo	39	ANJ1	24.9302	-46.2065
Spiny	Anjanpolo	40	ANJ2	24.9296	-46.2203
