# Supplementary material for: Structural and compositional differences in gallery and spiny forests of Southern Madagascar: Implications for conservation of lemur and tree species
Source: PLoS One. 2024 Aug 29;19(8):e0307907. doi: 10.1371/journal.pone.0307907 (PMC11361438; doi:10.1371/journal.pone.0307907)
Supplement: S2 Table — Species are classified as endemic and/or native, and their threat category from the IUCN is also indicated. (XLSX) [file pone.0307907.s013.xlsx]

## Sheet: S1Table
Family	Species	Vernacular name	Spiny forest	Gallery forest			IUCN category	Native	Endemic
				Anaramalangy	Ankoba	Malaza
Anacardiaceae	Poupartia minor Marchand	Sakoandalatry	x				Least Concern	yes	yes
Apocynaceae	Tabernaemontana coffeoides Bojer ex A.DC.	Feka		x		x	Least Concern	yes	no
Bignoniaceae	Fernandoa madagascariensis (Baker) A.H.Gentry	Tsomontsoy	x				Least Concern	yes	yes
Bignoniaceae	Phyllarthron bernierianum Seem.		x				Not Evaluated	yes	yes
Bignoniaceae	Rhigozum madagascariense Drake	Hazontaha	x	x			Least Concern	yes	yes
Bignoniaceae	Stereospermum nematocarpum (Bojer) DC.	Hilinge	x				Least Concern	yes	yes
Boraginaceae	Cordia caffra Sond.	Varogasy		x		x	Least Concern	no	no
Boraginaceae	Cordia sinensis Lam.	Varombazaha			x		Least Concern	yes	no
Burseraceae	Commiphora aprevalii Guillaumin	Darongombe	x				Least Concern	yes	yes
Burseraceae	Commiphora humbertii H.Perrier	Darosike	x				Not Evaluated	yes	yes
Burseraceae	Commiphora lamii H.Perrier	Darondolo	x				Near Threatened	yes	yes
Burseraceae	Commiphora mafaidoha H.Perrier	Daromangory	x				Endangered	yes	yes
Burseraceae	Commiphora orbicularis Engl.	Darotandroke	x				Not Evaluated	yes	yes
Burseraceae	Commiphora simplicifolia H. Perrier	Daro/Darosengatse	x			x	Not Evaluated	yes	yes
Burseraceae	Commiphora sp.	Daromena	x
Cannabaceae	Celtis bifida Leroy	Bemavo		x	x	x	Least Concern	yes	yes
Cannabaceae	Celtis gomphophylla Baker	Hazompotsy			x	x	Least Concern	yes	no
Cannabaceae	Celtis madagascariensis Sattarian	Tsilikansifaka		x	x	x	Least Concern	yes	yes
Capparaceae	Boscia longifolia Hadj-Moust.	Soamangipaky	x				Least Concern	yes	yes
Capparaceae	Cadaba virgata Bojer	Fagnetry		x			Least Concern	yes	yes
Capparaceae	Capparis sepiaria L.	Roipitike		x			Least Concern	yes	no
Capparaceae	Crateva excelsa Bojer	Keleogny		x	x	x	Least Concern	yes	no
Capparaceae	Maerua filiformis Drake	Solety	x			x	Least Concern	yes	yes
Capparaceae	Maerua nuda Scott Elliot	Somanglety	x		x	x	Not Evaluated	yes	yes
Celastraceae	Maytenus sp.	Fatikakoho	x	x		x
Didieraceae	Alluaudia ascendens Drake	Songo	x				Vulnerable	yes	yes
Didieraceae	Alluaudia procera Drake	Fantsiolotra	x			x	Least Concern	yes	yes
Didieraceae	Didierea trollii Capuron & Rauh	Songonbarike	x				Vulnerable	yes	yes
Ebenaceae	Diospyros latispathulata H.Perrier	Maintefo	x				Least Concern	yes	yes
Euphorbiaceae	Croton manampetsae Leandri		x				Not Evaluated	yes	yes
Euphorbiaceae	Euphorbia cf. mainty	Famatamahinty	x			x	Least Concern		yes
Euphorbiaceae	Euphorbia famatamboay F.Friedmann & Cremers	Famata	x				Vulnerable	yes	yes
Euphorbiaceae	Euphorbia plagiantha Drake	Fijange	x				Least Concern	yes	yes
Euphorbiaceae	Euphorbia sp. 1	Famatafotsy	x					yes
Euphorbiaceae	Excoecaria perrieri Leandri	Famatarelitsake 1		x			Not Evaluated	yes	yes
Fabaceae	Alantsilodendron alluaudianum (R.Vig.) Villiers	Avoha	x				Near Threatened	yes	yes
Fabaceae	Albizia polyphylla E.Fourn.	Halomboro		x	x	x	Least Concern	yes	yes
Fabaceae	Bauhinia decandra Du Puy & R.Rabev.	Iagnatagnalala			x		Endangered	yes	yes
Fabaceae	Indigofera depauperata Drake	Hazombe	x				Least Concern	yes	yes
Fabaceae	Pithecellobium dulce (Roxb.) Benth.	Kilimbazaha			x		Least Concern	no	no
Fabaceae	Senegalia rovumae (Oliv.) Kyal. & Boatwr.	Rovontsy		x	x	x	Least Concern	yes	no
Fabaceae	Tamarindus indica L.	Kily		x	x	x	Least Concern	yes	no
Fabaceae	Tetrapterocarpon geayi Humbert	Vaovy	x				Least Concern	yes	yes
Fabaceae	Vachellia bellula (Drake) Boatwr.	Rovontsy 2	x				Least Concern	yes	yes
Hernandiaceae	Gyrocarpus americanus Jacq.	Sirosiro	x				Least Concern	yes	no
Lamiaceae	Karomia microphylla (Moldenke) R.Fern.	Bedoko	x				Least Concern	yes	yes
Lamiaceae	Karomia sp.	Seta	x
Lamiaceae	Premna longipetiolata Moldenke	Ambihotse			x		Vulnerable	yes	yes
Loganiaceae	Strychnos decussata (Pappe) Gilg	Haze	x			x	Least Concern	yes	no
Loganiaceae	Strychnos madagascariensis Poir.	Dagoa	x	x		x	Least Concern	yes	no
Malvaceae	Adansonia za Baill.	Za	x				Least Concern	yes	yes
Malvaceae	Dombeya parvipetala Arènes	Vala	x				Endangered	yes	yes
Malvaceae	Grewia androyensis Capuron	Tabarike	x				Least Concern	yes	yes
Malvaceae	Grewia calvata Baker	Andapary	x	x	x	x	Least Concern	yes	yes
Malvaceae	Grewia grevei Baill.	Tainosy/Tatapiso	x				Vulnerable	yes	yes
Malvaceae	Grewia humbertii Capuron	Sely				x	Not Evaluated	yes	yes
Malvaceae	Grewia leucophylla Capuron	Tsaolakafotsy	x				Least Concern	yes	yes
Meliaceae	Quivisianthe papinae Baill.	Valiandro		x	x	x	Least Concern	yes	yes
Meliaceae	Turraea sp.	Valamena	x
Metteniusaceae	Apodytes dimidiata E.Mey. ex Arn.	Sohihy/ Famatarelitsake 2		x	x	x	Least Concern	yes	no
Moraceae	Ficus grevei Baill.	Fihamy				x	Least Concern	yes	yes
Moraceae	Ficus sycomorus L.	Adabo			x		Least Concern	yes	no
Oleaceae	Noronhia seyrigi H.Perrier	Tsokanombe		x		x	Least Concern	yes	yes
Phyllantaceae	Antidesma madagascariense Lam.	Voafogne			x		Least Concern	yes	no
Phyllantaceae	Flueggea virosa (Roxb. ex Willd.) Royle	Kotika			x	x	Least Concern	yes	no
Phyllantaceae	Margaritaria decaryana (Leandri) G.L.Webster	Malamamay/Hazomena	x				Least Concern	yes	yes
Rhamnaceae	Berchemia discolor Hemsl.	Borodoke				x	Least Concern	yes	no
Rubiaceae	Coptosperma nigrescens Hook.f.	Mantsake		x		x	Least Concern	yes	no
Rubiaceae	Hyperacanthus sp.		x
Rubiaceae	Tricalysia dauphinensis Ranariv. & De Block	Hazombalala		x			Vulnerable	yes	yes
Rutaceae	Cedrelopsis grevei Baill. & Courchet	Katrafay	x				Least Concern	yes	yes
Rutaceae	Zanthoxylum decaryi H.Perrier	Manongo	x				Least Concern	yes	yes
Salicaceae	Flacourtia indica (Burm.f.) Merr.	Lamoty		x			Least Concern	yes	no
Salvadoraceae	Azima tetracantha Lam.	Filofilo	x	x	x	x	Least Concern	yes	no
Salvadoraceae	Salvadora angustifolia Turrill	Sasavy		x		x	Least Concern	yes	no
Sapindaceae	Allophylus decaryi Danguy & Choux	Voapiky		x			Not Evaluated	yes	yes
Sapindaceae	Tina isoneura Radlk.	Volely			x	x	Least Concern	yes	yes
Sapotaceae	Capurodendron androyense Aubrév.	Nato	x				Least Concern	yes	yes
Scrophulariaceae	Androya decaryi H.Perrier	Mananteza		x	x	x	Near Threatened	yes	yes
Urticaceae	Laportea sp.	Miagne				x
Violaceae	Rinorea greveana Baill.	Tsatsaky		x	x	x	Least Concern	yes	yes

## Sheet: Hoja1
Family	Species	Vernacular name	Spiny forest	Gallery forest			IUCN category	Native	Endemic
				Anarama-langy	Ankoba	Malaza
Anacardiaceae	Poupartia minor Marchand	Sakoandalatry	x				Least Concern	yes	yes
Apocynaceae	Tabernaemontana coffeoides Bojer ex A.DC.	Feka		x		x	Least Concern	yes	no
Bignoniaceae	Fernandoa madagascariensis (Baker) A.H.Gentry	Tsomontsoy	x				Least Concern	yes	yes
Bignoniaceae	Phyllarthron bernierianum Seem.		x				Not Evaluated	yes	yes
Bignoniaceae	Rhigozum madagascariense Drake	Hazontaha	x	x			Least Concern	yes	yes
Bignoniaceae	Stereospermum nematocarpum (Bojer) DC.	Hilinge	x				Least Concern	yes	yes
Boraginaceae	Cordia caffra Sond.	Varogasy		x		x	Least Concern	no	no
Boraginaceae	Cordia sinensis Lam.	Varombazaha			x		Least Concern	yes	no
Burseraceae	Commiphora aprevalii Guillaumin	Darongombe	x				Least Concern	yes	yes
Burseraceae	Commiphora humbertii H.Perrier	Darosike	x				Not Evaluated	yes	yes
Burseraceae	Commiphora lamii H.Perrier	Darondolo	x				Near Threatened	yes	yes
Burseraceae	Commiphora mafaidoha H.Perrier	Daromangory	x				Endangered	yes	yes
Burseraceae	Commiphora orbicularis Engl.	Darotandroke	x				Not Evaluated	yes	yes
Burseraceae	Commiphora simplicifolia H. Perrier	Daro/ Darosengatse	x			x	Not Evaluated	yes	yes
Burseraceae	Commiphora sp.	Daromena	x
Cannabaceae	Celtis bifida Leroy	Bemavo		x	x	x	Least Concern	yes	yes
Cannabaceae	Celtis gomphophylla Baker	Hazompotsy			x	x	Least Concern	yes	no
Cannabaceae	Celtis madagascariensis Sattarian	Tsilikansifaka		x	x	x	Least Concern	yes	yes
Capparaceae	Boscia longifolia Hadj-Moust.	Soamangipaky	x				Least Concern	yes	yes
Capparaceae	Cadaba virgata Bojer	Fagnetry		x			Least Concern	yes	yes
Capparaceae	Capparis sepiaria L.	Roipitike		x			Least Concern	yes	no
Capparaceae	Crateva excelsa Bojer	Keleogny		x	x	x	Least Concern	yes	no
Capparaceae	Maerua filiformis Drake	Solety	x			x	Least Concern	yes	yes
Capparaceae	Maerua nuda Scott Elliot	Somanglety	x		x	x	Not Evaluated	yes	yes
Celastraceae	Maytenus sp.	Fatikakoho	x	x		x
Didieraceae	Alluaudia ascendens Drake	Songo	x				Vulnerable	yes	yes
Didieraceae	Alluaudia procera Drake	Fantsiolotra	x			x	Least Concern	yes	yes
Didieraceae	Didierea trollii Capuron & Rauh	Songonbarike	x				Vulnerable	yes	yes
Ebenaceae	Diospyros latispathulata H.Perrier	Maintefo	x				Least Concern	yes	yes
Euphorbiaceae	Croton manampetsae Leandri		x				Not Evaluated	yes	yes
Euphorbiaceae	Euphorbia cf. mainty	Famatamahinty	x			x	Least Concern		yes
Euphorbiaceae	Euphorbia famatamboay F.Friedmann & Cremers	Famata	x				Vulnerable	yes	yes
Euphorbiaceae	Euphorbia plagiantha Drake	Fijange	x				Least Concern	yes	yes
Euphorbiaceae	Euphorbia sp. 1	Famatafotsy	x					yes
Euphorbiaceae	Excoecaria perrieri Leandri	Famatarelitsake		x			Not Evaluated	yes	yes
Fabaceae	Alantsilodendron alluaudianum (R.Vig.) Villiers	Avoha	x				Near Threatened	yes	yes
Fabaceae	Albizia polyphylla E.Fourn.	Halomboro		x	x	x	Least Concern	yes	yes
Fabaceae	Bauhinia decandra Du Puy & R.Rabev.	Iagnatagnalala			x		Endangered	yes	yes
Fabaceae	Indigofera depauperata Drake	Hazombe	x				Least Concern	yes	yes
Fabaceae	Pithecellobium dulce (Roxb.) Benth.	Kilimbazaha			x		Least Concern	no	no
Fabaceae	Senegalia rovumae (Oliv.) Kyal. & Boatwr.	Rovontsy		x	x	x	Least Concern	yes	no
Fabaceae	Tamarindus indica L.	Kily		x	x	x	Least Concern	yes	no
Fabaceae	Tetrapterocarpon geayi Humbert	Vaovy	x				Least Concern	yes	yes
Fabaceae	Vachellia bellula (Drake) Boatwr.	Rovontsy 2	x				Least Concern	yes	yes
Hernandiaceae	Gyrocarpus americanus Jacq.	Sirosiro	x				Least Concern	yes	no
Lamiaceae	Karomia microphylla (Moldenke) R.Fern.	Bedoko	x				Least Concern	yes	yes
Lamiaceae	Karomia sp.	Seta	x
Lamiaceae	Premna longipetiolata Moldenke	Ambihotse			x		Vulnerable	yes	yes
Loganiaceae	Strychnos decussata (Pappe) Gilg	Haze	x			x	Least Concern	yes	no
Loganiaceae	Strychnos madagascariensis Poir.	Dagoa	x	x		x	Least Concern	yes	no
Malvaceae	Adansonia za Baill.	Za	x				Least Concern	yes	yes
Malvaceae	Dombeya parvipetala Arènes	Vala	x				Endangered	yes	yes
Malvaceae	Grewia androyensis Capuron	Tabarike	x				Least Concern	yes	yes
Malvaceae	Grewia calvata Baker	Andapary	x	x	x	x	Least Concern	yes	yes
Malvaceae	Grewia grevei Baill.	Tainosy/ Tatapiso	x				Vulnerable	yes	yes
Malvaceae	Grewia humbertii Capuron	Sely				x	Not Evaluated	yes	yes
Malvaceae	Grewia leucophylla Capuron	Tsaolakafotsy	x				Least Concern	yes	yes
Meliaceae	Quivisianthe papinae Baill.	Valiandro		x	x	x	Least Concern	yes	yes
Meliaceae	Turraea sp.	Valamena	x
Metteniusaceae	Apodytes dimidiata E.Mey. ex Arn.	Sohihy/ Famatarelitsake		x	x	x	Least Concern	yes	no
Moraceae	Ficus grevei Baill.	Fihamy				x	Least Concern	yes	yes
Moraceae	Ficus sycomorus L.	Adabo			x		Least Concern	yes	no
Oleaceae	Noronhia seyrigi H.Perrier	Tsokanombe		x		x	Least Concern	yes	yes
Phyllantaceae	Antidesma madagascariense Lam.	Voafogne			x		Least Concern	yes	no
Phyllantaceae	Flueggea virosa (Roxb. ex Willd.) Royle	Kotika			x	x	Least Concern	yes	no
Phyllantaceae	Margaritaria decaryana (Leandri) G.L.Webster	Malamamay/Hazomena	x				Least Concern	yes	yes
Rhamnaceae	Berchemia discolor Hemsl.	Borodoke				x	Least Concern	yes	no
Rubiaceae	Coptosperma nigrescens Hook.f.	Mantsake		x		x	Least Concern	yes	no
Rubiaceae	Hyperacanthus sp.		x
Rubiaceae	Tricalysia dauphinensis Ranariv. & De Block	Hazombalala		x			Vulnerable	yes	yes
Rutaceae	Cedrelopsis grevei Baill. & Courchet	Katrafay	x				Least Concern	yes	yes
Rutaceae	Zanthoxylum decaryi H.Perrier	Manongo	x				Least Concern	yes	yes
Salicaceae	Flacourtia indica (Burm.f.) Merr.	Lamoty		x			Least Concern	yes	no
Salvadoraceae	Azima tetracantha Lam.	Filofilo	x	x	x	x	Least Concern	yes	no
Salvadoraceae	Salvadora angustifolia Turrill	Sasavy		x		x	Least Concern	yes	no
Sapindaceae	Allophylus decaryi Danguy & Choux	Voapiky		x			Not Evaluated	yes	yes
Sapindaceae	Tina isoneura Radlk.	Volely			x	x	Least Concern	yes	yes
Sapotaceae	Capurodendron androyense Aubrév.	Nato	x				Least Concern	yes	yes
Scrophulariaceae	Androya decaryi H.Perrier	Mananteza		x	x	x	Near Threatened	yes	yes
Urticaceae	Laportea sp.	Miagne				x
Violaceae	Rinorea greveana Baill.	Tsatsaky		x	x	x	Least Concern	yes	yes
