# Supplementary material for: Structural and compositional differences in gallery and spiny forests of Southern Madagascar: Implications for conservation of lemur and tree species
Source: PLoS One. 2024 Aug 29;19(8):e0307907. doi: 10.1371/journal.pone.0307907 (PMC11361438; doi:10.1371/journal.pone.0307907)
Supplement: S3 Table — Lemur abundances and densities were recorded in the year 2020 as part of an ongoing and long-term lemur census in Berenty Reserve [57]. (XLSX) [file pone.0307907.s014.xlsx]

## Sheet: Hoja1
Lemur species	Forest fragment	Forest type	Forest size (ha)	Number of individuals	Density (ind/km2)	Group mean size	Sex ratio
Lemur catta	Malaza	Gallery	131	225	171.65	11 ± 5	1.18 ± 0.78
	Ankoba	Gallery	21.54	92	427.11	10 ± 5	1 ± 0.41
	Anaramalangy	Gallery	50.71	30	59.16	8 ± 4	1.83 ± 1.31
	Anefitany	Spiny	17	33	193.97	11 ± 2	1.75 ± 0.91
	Analalava	Spiny	34.41	20	58.14	10 ± 1	0.82 ± 0.02
Propithecus verreauxi	Malaza	Gallery	131.08	261	199.12	5 ± 2	1.52 ± 0.99
	Ankoba	Gallery	21.54	206	956.36	5 ± 2	1.4 ± 0.88
	Anaramalangy	Gallery	50.71	85	167.62	5 ± 2	1.43 ± 0.79
	Anefitany	Spiny	17.01	20	117.56	4 ± 2	1.07 ± 1.48
	Analalava	Spiny	34.41	48	139.53	9 ± 13	1.02 ± 0.76
